# Supplementary material for: Family Planning for Strangers: An Experiment on the Validity of Reported Contraceptive Use
Source: PLoS One. 2015 Aug 31;10(8):e0136972. doi: 10.1371/journal.pone.0136972 (PMC4554992; doi:10.1371/journal.pone.0136972)
Supplement: S2 File — (DO) [file pone.0136972.s002.do]

/* use plos1_drirfp_data */

/* 
	This file replicates Tables 2-6 in the paper 
	It requires the esttab command, part of estout, which will need to be installed to produce the tables
*/


////////////////////////////////////////
	/* PLOS Table 2: Summary Statistics */
////////////////////////////////////////

eststo clear
estpost tabstat age educ_sec fertility wealth_index marunion fp_use if insample==1,by(a4_1) stat(mean sd n )  column(statistics) listwise nototal
*esttab using table2.rtf, main(mean) aux(sd n) nostar nonumber mtitle("Insider" "Stranger" "Outsider") ///
coeflabels(age Age educ_sec "At least HS Educ" fertility Children wealth_index "Wealth Index" marunion "In Union" fp_use "FP Use") ///
	unstack compress nogaps replace

regress age i.a4_1 if insample==1, cluster(a2)
logistic educ_sec i.a4_1 if insample==1, cluster(a2)
regress fertility i.a4_1 if insample==1, cluster(a2)
regress wealth_index i.a4_1 if insample==1, cluster(a2)
logistic marunion i.a4_1 if insample==1, cluster(a2)
logistic fp_use i.a4_1 if insample==1, cluster(a2)

//////////////////////////////////////
//// PLOS Table 3: Logit on FP Use
//////////////////////////////////////


global Xvar1 age educ_sec wealth_index fertility marunion

eststo clear
eststo: logit fp_use stranger outsider if sample1==1 & insample==1 ,cl(a2)
eststo: logit fp_use stranger outsider $Xvar1 if sample1==1 & insample==1 ,cl(a2)
eststo: logit fp_use  outsider $Xvar1 if sample1==1 & insample==1 ,cl(a2)
eststo: logit fp_use stranger outsider sample1 if insample==1 ,cl(a2)
eststo: logit fp_use stranger outsider $Xvar1 sample1 if insample==1 ,cl(a2)
eststo: logit fp_use outsider  $Xvar1 sample1 if insample==1 ,cl(a2)

esttab  ,  se star(^ 0.10 * 0.05 ** 0.01 *** 0.001) ///
	scalars("ll LL" "chi2 Chi2") compress  nomtitles nogaps ///
	coeflabels(_cons Constant education Education wealth_index Wealth fertility Children marunion Union sample1 Claimed) ///
	title(Table 3: Logistic Regression Estimates of Effect of Interviewer Familiarity on Reported Use of Family Planning, Dominican Republic Insider Experimental Data, 2010)

///////////////////////////////////////
	/* PLOS Table 4: FP Mlogit on method of FP */
////////////////////////////////////////

eststo clear
eststo: mlogit fp_3  stranger outsider if sample1==1 & insample==1 ,cl(a2) base(0)
eststo: mlogit fp_3  stranger outsider $Xvar1 if sample1==1 & insample==1 ,cl(a2) base(0)
eststo: mlogit fp_3  outsider $Xvar1  if sample1==1 & insample==1,cl(a2) base(0)
eststo: mlogit fp_3  stranger outsider sample1 if insample==1 ,cl(a2) base(0)
eststo: mlogit fp_3  stranger outsider $Xvar1 sample1 if insample==1 ,cl(a2) base(0)
eststo: mlogit fp_3  outsider $Xvar1 sample1 if insample==1 ,cl(a2) base(0)

esttab ,  se star(^ 0.10 * 0.05 ** 0.01 *** 0.001) ///
	scalars("ll LL" "chi2 Chi2") compress  nomtitles nogaps  ///
	coeflabels(_cons Constant education Education wealth_fac Wealth fertility Children marunion Union sample1 Claimed) ///
	title(Table 4: Multinomial Logistic Estimates of Effect of Interviewer Familiarity on Reported Use of Non-Permanent Methods or Sterilization versus Non Use, Dominican Republic Insider Experimental Data, 2010)

///////////////////////////////////////
	/* PLOS Table 5: Types of Lies */
////////////////////////////////////////

eststo clear
eststo: logit emotional_lie outsider sample1 if insample2==1  & fp_3!=. ,cl(a2)
eststo: logit onelie outsider sample1  if insample2==1  & fp_3!=. ,cl(a2)
eststo: logit onelie outsider emotional_lie yes_sumreal sample1   if insample2==1  & fp_3!=. ,cl(a2)
esttab  ,  se star(^ 0.10 * 0.05 ** 0.01 *** 0.001) ///
	scalars("ll LL" "chi2 Chi2") compress  nomtitles nogaps ///
	drop(sample1) coeflabels(_cons Constant outsider Outsider yes_sumreal "Real People" ) ///
	title(Table 5: Logistic Regression Test of Effect of Outsider versus Local Interviewers on reported knowledge of Real People and Lies (fictitious people); using Linear and Logistic Regression; Dominican Republic Insider Experimental Data, 2010)
	
///////////////////////////////////////
	/*  PLOS Table 6: Relating lies and FP */
////////////////////////////////////////

eststo clear
eststo: mlogit fp_3 outsider_onelie local_nolie local_onelie sample1  if insample==1, cl(a2) base(0)

esttab ,  se star(^ 0.10 * 0.05 ** 0.01 *** 0.001) ///
	coeflabels(_cons Constant outsider_onelie "Outsider that Lie" local_nolie "Locals No Lie" local_onelie "Locals that Lie") ///
	drop(sample1 ) scalars("ll LL" "chi2 Chi2") compress  nomtitles nogaps ///
	title(Table 6: Logistic Regression Estimates of Effect of Lies and Familiarity Relative to Outsiders that Don't Lie on Reported Family Planning Use, Dominican Republic Insider Experimental Data, 2010)
